# Supplementary material for: Key Gaps in the Prevention and Treatment of Obesity in Children and Adolescents: A Critical Appraisal of Clinical Guidelines
Source: Children (Basel). 2025 Mar 10;12(3):347. doi: 10.3390/children12030347 (PMC11941203; doi:10.3390/children12030347)
Supplement: Supplementary file 1 [file children-12-00347-s001.zip]

Archive with 1 entries (1 files):
- children-3492350-supplementary.xls
