# Supplementary material for: Key Gaps in the Prevention and Treatment of Obesity in Children and Adolescents: A Critical Appraisal of Clinical Guidelines
Source: Children (Basel). 2025 Mar 10;12(3):347. doi: 10.3390/children12030347 (PMC11941203; doi:10.3390/children12030347)
Supplement: Supplementary file 1 [file children-12-00347-s001.zip › children-3492350-supplementary.xls]

## Sheet: Appendix 1
Guideline	Assessment			Lifestyle changes				Parental role	TREATMENT
	Weight status/Diagnosis of Obesity	Health status/assessment of comorbidities	Mental Health	Diet	Physical activity	Sedentary time	Sleep
Prevention									Drugs	Surgery
Canadian clinical practice guidelines on the management and prevention of obesity in adults and children [summary] (2007)	We recommend measuring body mass index (BMI) in all children and adolescents (aged 2 years and older). We recommend using the growth charts of the US Centers for Disease Control and Prevention for BMI to screen children and adolescents for overweight (≥ 85th to < 95th percentile) and obesity (≥95th percentile).	•Not found	•Not found	•Exclusive breast-feeding of infants is encouraged until at least 6 months of age to prevent later obesity. •Discussion of limiting consumption of energy-dense snack foods high in sugar and fat during childhood and adolescence is encouraged.	•The role of schools as pivotal settings for the promotion of healthy active living and school-based prevention programs to reduce the risk of childhood obesity is encouraged, as are interventions to increase daily physical activity through physical education class time and opportunities for active recreation .	•We suggest limiting “screen time” (i.e., watching television, playing video or computer games) to no more than 2 hours a day to encourage more activity and less food consumption, and to limit exposure to food advertising .	•Not found	•The development of programs in multiple settings targeting behaviour change with parental and family involvement is encouraged.	NA	NA
Spain, Clinical Practice Guideline for the Prevention and Treatment of Childhood and Juvenile Obesity (2009)	•BMI should be calculated and excessive body weight classed as overweight or obesity using the growth curves and tables of the semi-longitudinal study by Hernández et al. (1988), according to age and sex.	•A full clinical history should be taken and a complete physical examination should be carried out, to detect obesity secondary to underlying disorders or malformation syndromes, and to exclude associated comorbidities.	•Not found	•It is recommended that babies be exclusively breastfed for six months, due to the many benefits of breastfeeding to children’s health.•Schools should include educational programmes which aim to improve diet, and reduce sedentary lifestyles. These should include families and teaching staff. •Food eaten in schools must be healthy, including a range of fruit and vegetables and meals low in fats and…	•Schools must promote physical education and sporting activities, both within and outside school. •Physical activity should be promoted among children and adolescents via interventions which target more than one environment (school, family, community). These should include environmental interventions. •Messages to young people must emphasise the light-hearted, enriching aspects of physical activi…	•Schools should include educational programmes which aim to reduce sedentary lifestyles.These should include families and teaching staff. -Both families and professionals who work in schools must be included in school health education programmes. School activities aimed at reducing time spent watching television, playing video or computer games or using mobile phones should be encouraged.	•Not found	•Pre-existing family dynamics should be assessed, as should the willingness of both the child and adolescent and his/her family to make changes, so that any intervention to tackle overweight or obesity can be targeted appropriately. •At paediatricians’ and general practitioner’s appointments, children and the whole family should be encouraged to eat healthily and take exercise. •It is important t…	NA	NA
Scotland, Scottish Intercollegiate Guidelines Network:Management of Obesity A national clinical guideline(2010)	•BMI centiles should be used to diagnose overweight and obesity in children.	•Should be referred to hospital or specialist paediatric services children who may have serious obesity-related morbidity that requires weight loss. -Should be referred to hospital or specialist paediatric services children with a suspected underlying medical (eg endocrine) cause of obesity including all children under 24 months of age who are severely obese (BMI ≥99.6th centile).	•Not found	-Not found	•Not found	•Not found	•Not found	Parental/family involvement should be actively facilitated to prevent overweight and obesity.	NA	NA
Canada. Primary Prevention of Childhood Obesity (2nd edition). International Affairs and Best Practice Guidelines. Registered Nurses Association of Ontario (RNAO) (2014).	•Routinely assess children’s nutrition, physical activity, sedentary behaviour, and growth according to established guidelines, beginning as early as possible in a child’s lifespan.•Clinicians: use WHO charts for growth assessment, advise on the importance of breastfeeding.	•Not found	•Not found	-Exclusive breast feeding for the first 6 months ans support until 2y. Diet according age and specified by portions. Use of suplementation of vitamin D breast feeding infants.	-Children from birth to four years of age engage in a total of 180 minutes of physical activity of any intensity throughout the day. Development toward 60 minutes of energetic play daily by age five. -Children aged five to 11 years recommend engaging in a minimum of 60 minutes of moderate-tovigorous physical activity every day, including: three days of vigorous intensity activities, and three day…	•Screen time is not recommended for children under two years of age. Daily screen time for children aged two to four years should not exceed one hour, and for children aged five to 11 should not exceed two hours. Sedentary time (e.g., time spent sitting, in a stroller, in motorized transport, etc.) should be minimized for children in all age groups.	•Not found	Parents /primary caregivers shape their children’s eating and physical activity behaviours. Reason why expert panel recommends that nurses assess parental/primary caregiver behaviours prior to an intervention and during follow-up to determine:influence, encorage, fastfood frequency, etc.-Assess the family environment for factors (e.g. parenting/primary caregiver influences and socio-cultural fact…	NA	NA
England. National Institute for Health and Care Excellence (NICE). Obesity prevention clinical guideline (2015).	•Not found	•Not found	•Not found	• Staff should ensure that children eat regular, healthy meals in a pleasant,sociable environment free from other distractions (such as television). • Children should be supervised at mealtimes and, if possible,staff should eat with children. • Progams to incorporate at school: Diet:interactive cookery demonstrations, videos and group discussions on practical issues such as meal planning and shop…	• Progams to incorporate at school: physical activity (interactive demonstrations, videos and group discussions on practical issues such as ideas for activities, opportunities for active play, safety and local facilities.	•Not found	•Not found	•Promote Family programmes to prevent obesity, improve diet (and reduce energy intake) and/or increase physical activity levels should provide ongoing, tailored support and incorporate a range of behaviour change techniques.	NA	NA
European Society of Endocrinology and the Pediatric Endocrine Society (2017)	• We suggest calculating, plotting, and reviewing a child’s or adolescent’s BMI percentile at least annually during well-child and/or sick-child visits.	•Not found	•Not found	•Clinicians should promote and participate in the ongoing healthy dietary and activity education of children and adolescents, parents, and communities, and encourage schools to provide adequate education about healthy eating. •We recommend that clinicians prescribe and support healthy eating habits such as: avoiding the consumption of calorie-dense, nutrient-poor foods and encouraging the consump…	•We recommend that children and adolescents engage in at least 20 minutes, optimally 60 minutes, of vigorous physical activity at least 5 days per week to improve metabolic health and reduce the likelihood of developing obesity.	•Balancing unavoidable technologyrelated screen time in children and adolescents with increased opportunities for physical activity.	•Fostering healthy sleep patterns in children and adolescents to decrease the likelihood of developing obesity due to changes in caloric intake and metabolism related to disordered sleep.	•Clinician’s obesity prevention efforts enlist the entire family rather than only the individual patient. •Assess family function and make appropriate referrals to address family stressors to decrease the development of obesity.	NA	NA
United States, Screening for Obesity in Children and Adolescents: US Preventive Services Task Force Recommendation Statement (2017)	•Body mass index measurement is the recommended screening test for obesity. Body mass index percentile is plotted on growth harts, such as those developed by the CDC, which are based on US-specific, population-based norms for children 2 years and older.Obesity is defined as an age- and sex-specific BMI in the 95th percentile or greater. The USPSTF recommends that clinicians screen for obesity in …	•All children and adolescents are at risk for obesity and should be screened; specific risk factors include parental obesity, poor nutrition, low levels of physical activity, inadequate sleep, sedentary behaviors, and low family income.	•Not found	•Behavioral interventions include: providing information about healthy eating, and reading food labels,	•Behavioral interventions include: providing information about safe exercising and supervised physical activity sessions.	•Behavioral interventions include:limiting access to screen time	•Not found	•General information about include parents in behavioral interventions: sessions targeting both the parent and child (separately, together, or both) and offering individual sessions (both family and group,),	NA	NA
Italy, Diagnosis, treatment and prevention of pediatric obesity: consensus position statement of the Italian Society for Pediatric Endocrinology and Diabetology and the Italian Society of Pediatrics (2018)	•Not found	•Prevention is based on behavioral modification starting from the prenatal age. •Women should start pregnancy with appropriate weight and control their weight gain following an healthy lifestyle. •Tobacco smoke in pregnancy is banned. •The family involvement is strongly recommended.	•Not found	•First two years of life: Avoid excessive weight gain and/or increased weight-to-length ratio from the very first months of life. •First two years of life: Low energy density diet is recommended, based on the principles of the Mediterranean diet, promoting at least 5 servings of fruit and vegetables and plant-based proteins. Food should be distributed in no more than 5 daily meals and household c…	•It is recommended that children/adolescents spend on average 60 min a day on moderate/vigorous physical activity.	•The use of television and electronic games is discouraged in children < 2 years of age. •Sedentary behavior, especially the time spent in front of a screen (TV, video games, computers, mobile phones, etc.) should be reduced to less than 2 h a day in children > 2 years of age.	•Adequate sleep duration and quality should be promoted in infants, children and adolescents. According age from 4–12 months: 12–16 h/day; 1–2 years: 11–14 h/day; 3–5 years: 10–13 h/day; 6–12 years: 9–12 h/day; 13–18 years: 8–10 h/day.	•Not found	NA	NA
Germany, Review om Current Guidelines for Obesity Prevention in Childhood and Adolescence. Based on an expert consensus to which numerous scientific societies (German Obesity Society (DAG), Workgroup for Childhood Obesity (AGA), German Nutrition Society (DGE), The Research Institute of Child Nutrition (FKE). (2018)	•Not found	•Not found	•Not found	•Infants, pre-school children and adolescence: By age 1, meals should be taken seated with the family. Introduction to new, healthy foods. Positive mealtime conditions (e.g. positive atmosphere, no outside distractions: e.g. TV). Varied diet with plenty of beverages (water or unsweetened, sugar-free drinks). Ample plant-based foods (vegetables, fruit, potatoes, whole grain products). Limited anim…	•For children 3–5 years: at least 60 min of structured physical activity daily. •≥ 3 years: From 60 min to several hours of unstructured physical activity; limit inactivity to less than 60 minutes at a time. •School age: a minimum of 60 min of moderate to intensive physical activity daily or at least 10,000 steps per day. •Adolescence: a minimum of 90 min of moderate to intense physical activity …	•Media consumption for Infants and pre-school children: No TV in children´s bedrooms. Limit access to media and in general reduction of leisure time spent. •Media consumption for adolescents age 12 years and older. 120 min maximum per day •Time Sitting according to age: For children under 3 years: 0 min. •For children 3–6 years: 30 min maximum.	•Not found	Indicates a general statement that same receomendation are for parents as for specialists.	NA	NA
Poland. Childhood Obesity: Position Statement of Polish Society of Pediatrics, Polish Society for Pediatric Obesity, Polish Society of Pediatric Endocrinology and Diabetes, the College of Family Physicians in Poland and Polish Association for Study on Obesity (2022).	According to theWorld Health Organization (WHO), in children under the age of 5 years, overweight should be diagnosed if the weight-to-length ratio is greater than 2SD above the median of the child growth standard and obesity when this ratio is greater than 3SD above the median. In children aged 3–18 years, Polish BMI percentile charts should be used, where overweight is defined as BMI above the …	•The prevention of childhood obesity should be started at the pre-pregnancy period because both preconception and perinatal maternal health, and especially BMI, consistently predict excessive weight in the offspring.	•Not found	•Healthy infants 1–6 months of pure breast feeding consume approximately 75 ± 12.6 g of milk from one breast and 101 ± 15.6 g from both breasts.The average number of feedings decreases with the age of the baby and is as follows: in the first six months of life, 8–12/24 h.In the second half of the first year of life, 6–8/24 h. In the 2nd year of life, 3–6/24 h. •Eating a variety of vegetables and …	•Children and adolescents aged from 5 to 17 to accumulate at least an average of 60 minutes of moderateto vigorous PA (MVPA) per day, mostly aerobic. Also vigorous physical activities and exercise to strengthen muscles and bones be undertaken at least 3 days a week. •Infants (<1 year) should be encouraged to be physically active several times a day by supervised, interactive floor-based play. •To…	•Limit sedentary behaviour at 2h/day. -Media consumption:<2y: 0h/day>2y: max 2h/day. •Time spent watching TV, playing computer games, and using mobile phones should be limited. The time spent in older children (i.e., >2 years of age) is up to a maximum of 2 h per day completed at least 30 min before going to bed. In infants and children up to 2 years of age, complete use of multimedia devices is …	•Short duration of sleep is a potential risk factor for obesity because it affects the neuroendocrine and metabolic systems. Sleep restriction in children and adolescents appears to be associated with an increased risk of weight gain, visceral obesity, and increased body fat mass, which persist or manifest several years later. Increasing phisical activity to at least 60 min per day promotes sleep…	•Parents of a child who is overweight or obese play a special role in the prevention of obesity, and their correct attitude directly translates into the effectiveness of the therapeutic process. Top recommendations for parents include: • building appropriate health behaviors from the earliest stage of a child’s development, through own appropriate behavior, modeling the child’s behavior; • exclus…	NA	NA
United States. Prevention of Pediatric Overweight and Obesity: Position of the Academy of Nutrition and Dietetics Based on an Umbrella Review of Systematic Reviews (2022) [21].	•Obesity, defined as body mass index (BMI)-for-age at the 85th and 95th percentiles or greater,	•Not found	•Not found	•Nutritionist provide nutrition education as an essential part of pediatric obesity prevention interventions. Pediatric nutrition education programs should involve RNutritionists as experts in providing accurate nutrition advice and input; however, behavioral studies have shown that knowledge, although necessary, is not sufficient to produce robust behavioral changes.Thus, nutrition education pro…	•Physical activity interventions provided in the primary care setting should be implemented for children who are at risk of overweight or obesity.	•Increased exposure to a screen and fewer caregiver rules on screen time may result in greater risk of overweight or obesity in children aged 6 through 12 years. •Mobile phone interventions reduced BMI in adolescents, but results were not significant. Food companies use media and marketing to target children and teenagers.Product claims on processed foods can create confusion for parents about th…	•Not found	•Registered dietitian nutritionist work with families to help shape food behaviors and preferences early. Utilization of a family approach to obesity prevention can help parents to role model health-promoting nutrition and physical activity behaviors to meet recommended goals. •Parents can involve children in food shopping and meal preparation at a young age and can give children more responsibil…	NA	NA
Guideline	Assessment			Lifestyle changes				Parental role	TREATMENT
	Weight status/Diagnosis of Obesity	Health status/assessment of comorbidities	Mental Health	Diet	Physical activity	Sedentary time	Sleep
Treatment									Drugs	Surgery
Canadian clinical practice guidelines on the management and prevention of obesity in adults and children [summary] (2007)	We recommend measuring body mass index (BMI) in all children and adolescents (aged 2 years and older). We recommend using the growth charts of the US Centers for Disease Control and Prevention for BMI to screen children and adolescents for overweight (≥ 85th to < 95th percentile) and obesity (≥95th percentile).	•In adolescents and youth we recommend that the clinical evaluation of overweight and obese adults and children include a history and a general physical examination to exclude secondary (endocrine or syndrome-related) causes of obesity and obesity-related health risks and complications. We recommend measuring fasting plasma glucose level and determining lipid profile. We suggest additional invest…	We suggest that the health care professional screen the overweight or obese adult for eating disorders, depression and psychiatric disorders, as appropriate	•We recommend that a nutritionally balanced diet (designed to reduce energy intake) be combined with other supportive interventions to achieve a healthy body weight in overweight and obese people of all ages and to ensure the maintenance of growth in adolescents and youth. •Not specifications for children. •We recommend an energy-reduced diet.	•We recommend that activity prescribed for children be fun and recreational, with lifestyle activities tailored to the relative strengths of the individual child and family. •Regular physical activity as the first treatment option for overweight and obese adults and children to achieve clinically important weight loss and reduce obesity-related symptoms. • Not found and specific recomendation of …	•We recommend that the primary care physician or health care team encourage children and adolescents to reduce sedentary pursuits and “screen time” (i.e., television, video games).	•Not found	•Not found	We suggest that orlistat be considered to aid in weight reduction and weight maintenance when added to a regimen of lifestyle intervention among adolescents [grade B, level 1]. Because of lack of data for prepubertal children, the use of pharmacologic agents in this group should be considered only within the context of a supervised clinical trial [grade C, level 4].	We suggest that adults with clinically severe obesity (BMI ≥ 40 kg/m2 or ≥ 35 kg/m2 with severe comorbid disease) may be considered for bariatric surgery when lifestyle intervention is inadequate to achieve healthy weight goals [grade B, level 283]. We suggest that bariatric surgery in adolescents be limited to exceptional cases and performed only by experienced teams [grade C, level 4]. We sugge…
Spain, Clinical Practice Guideline for the Prevention and Treatment of Childhood and Juvenile Obesity (2009)	•The growth curves and tables of the semi-longitudinal study by Hernández et al. (1988) are recommended for diagnosing overweight and obesity in childhood and adolescence. •For a diagnosis of overweight, BMI must be greater than or equal to P90 and below P97 for the patient’s age and sex. •For a diagnosis of obesity, BMI must be greater than or equal to P97 for the patient’s age and sex.	•A full clinical history should be taken and a complete physical examination should be carried out, to detect obesity secondary to underlying disorders or malformation syndromes, and to exclude associated comorbidities.•The possibility of psychopathological conditions (anxiety, depression, bulimic behaviour) should be assessed. Such conditions may determine childhood or adolescent obesity. •For a…	•Psychological support (behavioural or cognitive behavioural therapy) is recommended for the treatment of overweight and obesity in children and adolescents.•Therapy aimed at reducing stress and other psychological techniques (goal-setting, self-monitoring, etc.) are recommended for the treatment of obesity in children and adolescents. •Individual or group psychological treatment should be includ…	•A healthy, balanced diet according to the healthy eating pyramid is recommended for children and adolescents who are overweight or obese. •Dietary intervention for children and adolescents who are overweight or obese must not be a one-off event. Instead, it must be carried out as part of a change in lifestyle, including physical exercise, behavioural therapy and family-centred actions. •For chil…	•For children and adolescents who are overweight or obese, spontaneous physical activity should be increased by more than one hour a day in order to encourage weight loss and cardiovascular health. Such physical activity may include outdoor play, helping with housework, walking to school, using stairs instead of lifts, etc. •Physical exercise suited to age and interests is recommended for childre…	•In order to reduce their sedentary lifestyles, a maximum of 1½ hours a day watching television or playing video games is recommended for children and adolescents who are overweight or obese. •Reducing sedentary lifestyles is recommended in order to treat childhood and adolescent overweight and obesity. •Televisions, video consoles and computers should be removed from the bedrooms of children and…	•Not found	•Combined interventions including diet, physical exercise and changes to behaviour, with family involvement, are recommended for weight loss in children and adolescents aged 6 16 who are overweight or obese. •The clinical and family environments are the most appropriate settings for combined interventions for weight loss in children and adolescents who are overweight or obese.	For adolescents (aged 12-18) suffering from obesity and severe comorbidities who have not responded to dietary and lifestyle treatment, sibutramine* treatment (10 mg/day) may be considered as part of a programme of changes to lifestyle. This must be supervised by specialists in endocrinology and nutrition, family medicine or paediatrics who have been trained to treat obesity. Currently, marketing…	Bariatric surgery should only be performed in adolescents suffering from severe obesity (BMI≥40 kg/m2) and severe comorbidity or who are extremely obese (BMI≥50 kg/m2), and only when attempts to control weight via intensive actions to alter lifestyle, with or without drug treatment, for at least six months have failed. Candidates for bariatric surgery must be selected after careful assessment by …
Scotland, Scottish Intercollegiate Guidelines Network:Management of Obesity A national clinical guideline(2010)	In most obese children (BMI ≥98th centile) weight maintenance is an acceptable treatment goal. • For public health use (eg surveillance): overweight should be defined as BMI ≥85th centile of the 1990 reference data obesity should be defined as BMI ≥95th centile of the 1990 reference data for age and sex. • For clinical use, overweight children are those with a BMI ≥91st centile of the UK 1990 ref…	•Patients should be assessed for possible medical causes of obesity and existing comorbidities. Where these exist, weight loss is indicated, and specialist referral may be appropriate.•Orlistat should only be prescribed for severely obese adolescents (those with a BMI ≥ 99.6th centile of the UK 1990 reference chart for age and sex) with comorbidities or those with very severe to extreme obesity (…	Obese children showing signs of distress should be considered for referral for psychological assessment and treatment.	Programmes should target decreasing overall dietary energy intake. -Healthier eating, and decreasing total energy intake	•Programmes should target increasing levels of physical activity. •Increasing habitual physical activity (eg brisk walking). In healthy children, 60 minutes of moderate-vigorous physical activity/day is recommended.	•Programmes should target decreasing time spent in sedentary behaviours. •Reducing time spent in sedentary behaviour (eg watching television and playing computer games) to <2 hours/day on average or the equivalent of 14 hours/ week.	•Not found	•Treatment programmes for managing childhood obesity should incorporate behaviour change components, be family based, involving at least one parent/carer and aim to change the whole family’s lifestyle.	No antiobesity medications are licensed in the UK for use in children. There is a small body of evidence that orlistat in conjunction with lifestyle changes and behavioural therapy in adolescents can have a greater effect on decreasing BMI than lifestyle changes and behavioural therapy alone. A Cochrane review supported consideration of pharmacological therapy as an adjunct to lifestyle measures …	No RCTs were identified on the effectiveness of bariatric surgery in children or young people. One systematic review found six case series (with a total of 20 patients, age group up to 20 years). All studies were considered to be of poor quality with methodological and/or reporting flaws.317 National guidelines have recommended the use of surgery only in adolescents past puberty with extreme obes…
European Society of Endocrinology and the Pediatric Endocrine Society (2017)	•We recommend using body mass index (BMI) and the Centers for Disease Control and Prevention (CDC) normative BMI percentiles to diagnose overweight or obesity in children and adolescents ≥2 years of age. •We recommend diagnosing a child or adolescent ≥2 years of age as overweight if the BMI is ≥85th percentile but <95th percentile for age and sex, as obese if the BMI is ≥95th percentile, and as e…	•We recommend against routine laboratory evaluations for endocrine etiologies of pediatric obesity unless the patient’s stature and/or height velocity are attenuated (assessed in relationship to genetic/familial potential and pubertal stage). •We recommend that children or adolescents with a BMI of ≥85th percentile be evaluated for potential comorbidities.-We recommend against measuring insulin c…	•We suggest that the health care team evaluate for psychosocial comorbidities and prescribe as- sessment and counseling when psychosocial problems are suspected.	•Clinicians prescribe and support healthy eating habits: ·Decreased consumption of fast foods. ·Decreased consumption of added table sugar and elimination of sugar-sweetened beverages.•Decreased consumption of high-fructose corn syrup and improved labeling of foods containing high-fructose corn syrup. ·Decreased consumption of high-fat, highsodium, or processed foods. ·Consumption of whole fruit …	•Prescribe and support the reduction of inactivity and also a minimum of 20 minutes of moderate to vigorous physical activity daily, with a goal of 60 minutes, all in the context of a calorie-controlled diet.	•Encourage and support patients to limit nonacademic screen time to 1 to 2 hours per day and decrease other sedentary behaviors, such as digital activities.	•Not found	•Not found	We suggest pharmacotherapy for children or adolescents with obesity only after a formal program of intensive lifestyle modification has failed to limit weight gain or to ameliorate comorbidities. We recommend against using obesity medications in children and adolescents, 16 years of age who are overweight but not obese, except in the context of clinical trials. We suggest that Food and Drug Admin…	We suggest bariatric surgery only under the following conditions: · the patient has attained Tanner 4 or 5 pubertal development and final or near-final adult height, the patient has a BMI of .40 kg/m2 or has a BMI of .35 kg/m2 and significant, extreme comorbidities · extreme obesity and comorbidities persist despite compliance with a formal program of lifestyle modification, with or without pharm…
Italy, Diagnosis, treatment and prevention of pediatric obesity: consensus position statement of the Italian Society for Pediatric Endocrinology and Diabetology and the Italian Society of Pediatrics (2018)	•Use the WHO to diagnose obesity. The cut-off to define severe obesity is represented by the BMI > 99th percentile. >97th percentilea Overweight. >99th percentilea Obesity.•The definition of overweight and obesity is based on the use of percentiles of the weight-to-length ratio or body mass index, depending on sex and age.•The cut-off to define severe obesity is represented by the BMI > 99th perc…	•Blood pressure measurement is recommended in all children with overweight or obesity from the age of 3 years.•Fasting blood glucose measurement is recommended in all children and adolescents with overweight and obesity since the age of 6, as the first step for screening prediabetes and type 2 diabetes.•The measurement of cholesterol, HDL-cholesterol and triglycerides is recommended in all childr…	Cognitive behavioral treatment or family-based behavioral treatment are both recommended to favor better adhesion to diet and physical activity, Although obesity is not a psychopathological and behavioral disorder, referral for specialist consult is needed in the suspicious of depressive and/or anxious symptoms, dysmorphophobic traits, suicidal risk, and eating disorders.	•Changes in diet and lifestyle leading to a negative caloric balance is recommended to gradually reduce the BMI. •A balanced and varied diet is recommended: 5 meals day, have an adequate breakfast, avoid eating between meals, avoid high-energy and low nutrient density foods (eg. sweetened or energizing drinks, fruit juices, fast food, high-energy snack), increase intake of fruit, vegetables and f…	•It is recommended to associate physical exercise to diet.•The evidence is limited that exercising at higher intensity is more effective in modifying the body composition. Change in body composition (in particular fat reduction) rather than reduced BMI is sensitive to evaluating the effectiveness of exercise. •The evidence is limited that exercising at higher intensity is more effective in modify…	•It is suggested to reduce the time spent in sedentary behaviours (television viewing, videogaming, internet surfing).•Use of active video games may be suggested to increase daily energy expenditure in obese and sedentary children.•The systematic use of active video games for weight loss and improvement of body composition is not discouraged.	•Not found	Family-based behavioral treatments are recommended. Involve multi-component interventions aimed at changing the lifestyle of the whole family, with goals shared between parents and children. Interventions in which parents are active participants are more effective than interventions in which they are not encouraged to make their own behavioral changes.	Pharmacological therapy can only be applied after the failure of the multidisciplinary lifestyle intervention. Orlistat is the only drug available for the treatment of children and adolescents with severe obesity age. Few studies, with small sample size and short duration, are available on the effects of anti-obesity medications in pediatric age. Orlistat (tetra-hydro-lipstinate) is the only drug…	Bariatric surgery is the ultimate solution in adolescents with severe obesity and resistant to all other treatments, especially when serious complications are present. The indications for surgery in the adolescent are (LOE III-B):<br/>-BMI \u226535 kg/m^2 with at least one severe comorbidity, such as T2D, moderate to severe obstructive sleep apnea (AHI > 15), idiopathic endocranial hypertension, …
Poland. Childhood Obesity: Position Statement of Polish Society of Pediatrics, Polish Society for Pediatric Obesity, Polish Society of Pediatric Endocrinology and Diabetes, the College of Family Physicians in Poland and Polish Association for Study on Obesity. (2022).	•According to the World Health Organization (WHO), in children under the age of 5 years, overweight should be diagnosed if the weight-to-length ratio is greater than 2SD above the median of the child growth standard and obesity when this ratio is greater than 3SD above the median. In children aged 3–18 years, Polish BMI percentile charts should be used, where overweight is defined as BMI above th…	•Blood pressure measurement is recommended in all children with overweight or obesity.-Assessment of glucose metabolism is recommended in all children and adolescents with overweight and obesity since the age of 6 years.•There is no recommendation to measure insulin concentrations during diagnostics obesity complications in children or adolescents. •Assessment of lipid metabolism is recommended i…	Overweight and obesity can lead to physiological and biochemical disorders of the body, as well as a deterioration in self-esteem, well-being, and relations with the environment. In children, they often initiate a negative emotional attitude towards themselves and a sense of non-acceptance by others. In the following years, they can lead to a feeling of rejection, loneliness, and obese teenagers …	•Eating five structured meals per day (three main and two complementary) without snacking/eating meals • Every meal should contain protein, carbohydrates, and healthy fats • Eating at regular times every 3–4 h.• Avoid skipping breakfast and meals at school. •Eating fruits (2–3 portions a day), vegetables (at least 3 portions a day, green vegetables in plenty).•Eating dairy products (not sweetened…	• Daily at least 60 min of moderate to vigorous aerobic PA vigorous intensity. • Engaging in fun and age-specific exercise that is appropriate for the individual’s abilities.• The most appropriate recipe for exercise to reduce obesity in children is the CRAE training protocol, which includes both muscle-toning (RT) and aerobic (AE) ingredients with an emphasis on fat reduction and long-term effec…	• Limitation of screen time outside of school to 1–2 h daily.• Avoiding watching television, tablets, and smartphones while eating	•Not found	Parental involvement in therapy is crucial for younger children.	Pharmacotherapy for children or adolescents with obesity may only be considered after a formal program of intensive lifestyle modification has not been effective in limiting weight gain or improving obesity complications in adolescents aged ≥12 years with obesity defined as BMI corresponding ≥ 30 kg/m^2 in adults. The only drug registered in Poland and Europe for people <18 years of age is the an…	Bariatric surgery should be considered in pediatric patients with BMI > 40 kg/m^2 or BMI > 35 kg/m^2 with associated: diabetes mellitus, prediabetes, hypertension, OSA syndrome, dyslipidemia (especially hypertriglyceridemia), signs of intracranial hypertension (pseudotumor cerebri), MAFLD, severe skeletal abnormalities, and urinary incontinence. An additional indication is a significant deteriora…
United States, Treatment of Pediatric Overweight and Obesity: Position of the Academy of Nutrition and Dietetics Based on an Umbrella Review of Systematic Reviews (2022)	• Use of BMI was used to identify guidelines inclided in the review. Overweight ( 85th and <95th percentile for BMI for age and sex) or obesity ( 95th percentile for BMI for age and sex). • For recomendations, is indicated that BMI Measures for Nutrition Assessment In pediatric individuals 2 to 17 years of age with overweight or obesity, three SRs reported multi-component weight management interv…	•Not specified	•Recomend Pediatric mental health screening tools: SCARED (Screen for Child Anxiety Related Disorders). PSC, PSC-17 and Y-PSC (pediatric symptoms checklist). CES-DC (Center for Epidemiological Studies Depression Scale). PHQ-9 “A” (Patient Health Questionnaire modified for teens). PHQ-4 (Patient Health Questionnaire for Teens): Screens for depression and anxiety. QEWPS-5 (Questionnaire on Eating a…	• Children and adolescents with overweight or obesity should receive nutrition counseling by a Registered dietitian nutritionist (RDN). • Dietary interventions to consider for pediatric patients 2e17 years of age (unless otherwise noted below) with overweight or obesity: Macronutrient-balanced, portion controlled,33-36 with an emphasis on promoting intake of high-fiber foods, such as fruits, nons…	•Not specified	•Not specified	•Not specified	• Children and adolescents with overweight or obesity should receive multi-component, culturally appropriate interventions with family involvement,• Parental involmente is an Intervention Component.	•Not included	•Not included
American Academy of Pediatrics. Executive Summary: Clinical Practice Guideline for the Evaluation and Treatment of Children and Adolescents With Obesity (2023)	• Pediatricians and other PHCPs should measure height and wt, calculate BMI, and assess BMI percentile using age- and sex-specific CDC growth charts or growth charts for children with severe obesity at least annually for all children 2 to 18 y of age to screen for overweight (BMI $85th percentile to <95th percentile), obesity (BMI ≥95th percentile), and severe obesity (BMI ≥120% of the 95th perce…	•Pediatricians and other PHCPs should evaluate children 2 to 18 y of age with overweight (BMI ≥85th percentile to <95th percentile) and obesity (BMI ≥95th percentile) for obesity related comorbidities •In children 10 y and older, evaluate for lipid abnormalities, abnormal glucose metabolism, and abnormal liver function in children and adolescents with obesity and for lipid abnormalities in childr…	Monitor for symptoms of depression in children and adolescents with obesity and conduct annual evaluation for depression for adolescents 12 y and older with a formal self-report tool.	•Reduction of sugar-sweetened beverages (SSBs).•recommendations include multiple healthy diet goals: low in added sugar, low in concentrated fat, nutrient dense but not calorie dense, within an appropriate calorie range without defined calorie restriction, and with balanced protein and carbohydrate.	•60 min daily of moderate to vigorous physical activity.	•Reduce sedentary time: The AAP recommends no media use under age 18 mo, a 1-h limit for ages 2–5 y, and a parent- monitored plan for media use in older children, with a goal of appropriate, not- excessive use but without a defined upper limit.	•Not found	•Not found	Pediatricians and other PHCPs should offer adolescents 12 y and older with obesity (BMI ≥95th percentile) weight loss pharmacotherapy, according to medication indications, risks, and benefits, as an adjunct to health behavior and lifestyle treatment (KAS 12). The CPG authors recommend that pediatricians and other pediatric health care providers may offer children ages 8 through 11 y of age with o…	Pediatricians and other PHCPs should offer referral for adolescents 13 y and older with severe obesity (BMI ≥120% of the 95th percentile for age and sex) for evaluation for metabolic and bariatric surgery to local or regional comprehensive multidisciplinary pediatric metabolic and bariatric surgery centers (KAS 13). Although no lower age limit exists to define the safety or effectiveness of surge…
Italy. Cardiometabolic risk in children and adolescents with obesity: a position paper of the Italian Society for Pediatric Endocrinology and Diabetology (2024)	BMI is essential for the screening of children > 5 years of age with OW, OB and severe OB as well as for the stratification of CMR. The cut-offs for definition are shown in Table 1. The WHtR measure may provide additional support to suspect CMR. In youths with OB, the combination between BMI and WHtR can be useful to monitor overall and abdominal adiposity changes during weight management program…	Stablish assesment and screening times of comorbilityes in children with obisity by age groups. (≤ 5 years 6–10 years > 10 years Screening frequency) .The main recommendations are: (a) early detection of comorbidities, including hypertension, dyslipidemia, prediabetes/type 2 diabetes, metabolic dysfunction-associated steatotic liver disease, polycystic ovary syndrome, inactivity, obstructive slee…	No information available.	Obesity-associated dyslipidemia is usually treated with diet and lifestyle interventions. The Expert Panel Guidelines for Cardiovascular Health and Risk Reduction in Children and Adolescents provide evidence based guidance for dietary management of dyslipidemia [46]. The first nutritional approach is based upon the CHILD 1 diet (total fat 30% of daily caloric intake, saturated fat 8–10%, monounsa…	Panel recommendation This Panel supports the role of aerobic or combined aerobic and resistance exercise in the treatment of CMRFs associated to OB. Exercise should be scheduled into three weekly sessions and should progressively reach the goal of 60 min each. Sedentary time should be gradually replaced by a similar amount of PA activity to meet at least 60 min/day [18, 111]. Walking, remote PA a…	time spent in sedentary behaviors, should be limited to less than 2 hours a day	•Not found	•Not found	•Not found	•Not found
